# Supplementary material for: The cholesterol 24-hydroxylase CYP46A1 promotes α-synuclein pathology in Parkinson’s disease
Source: PLoS Biol. 2025 Feb 18;23(2):e3002974. doi: 10.1371/journal.pbio.3002974 (PMC11835240; doi:10.1371/journal.pbio.3002974)
Supplement: S1 Data — (XLSX) [file pbio.3002974.s011.xlsx]

## Sheet: Fig.1
Data for Fig.1
	Fig.1-A					Fig.1-C	cortex					Fig.1-E
		Control	PD				6m	9m	12m	15m			6m	9m	12m	15m
		0.332	0.537				0.169	0.134	0.409	0.579			81.92	97.5	106.98	132.94
		0.302	0.542				0.108	0.146	0.413	0.602			95.06	97.77	110.5	116.6
		0.283	0.673				0.202	0.109	0.396	0.573			92.76	91.26	110.78	120.4
		0.357	0.519				0.129	0.211	0.453	0.521			104.14	91.67	112.27	121.48
		0.219	0.604				0.138	0.187	0.426	0.592						123.78
	Fig.1-B
		Control	PD				SN					Fig.1-F
		94	91.7				6m	9m	12m	15m			6m	9m	12m	15m
		79.2	92.6				0.102	0.156	0.346	0.673			8.09042	10.3011	12.8347	18.7814
		84.1	76.1				0.126	0.183	0.291	0.529			9.39236	10.907	13.0152	15.848
		84.1	78.8				0.139	0.203	0.374	0.592			9.8838	7.43924	14.3744	15.3132
		64	110.5				0.164	0.171	0.359	0.602			11.0281	12.3759	14.3828	17.7205
		82.8	87.3				0.178	0.139	0.355	0.613					16.0212	20.3382
		50.5	105.2
		60.8	91.7
		93.1	73.8
		47.4	79.7			Fig.1-D
		48.3	218				6m	9m	12m	15m
		53.2	171.4				0.328348	0.230954	0.530261	0.966198
		37	105.2				0.281324	0.285815	0.665858	0.955026
		69.8	99.4				0.218236	0.37062	0.416037	1.01871
		49.2	114.6				0.236845	0.300782	0.527076	0.866106
		59.1	173.7				0.222026	0.363333	0.407615	0.89447
		52.3	80.5				0.218262	0.301295	0.474451	0.984858
		83.7	116.4
			102
			77.9
			89.1
			64.9
			90.4
			101.1
			64.4
			69.8
			192
			82.3
			88.2
			98.9
			65.3
			66.2
			65.8
			77
			59.5
			67.1

## Sheet: Fig.2
Data for Fig.2
	Fig.2-B
		ipsilateral								Fig.2-D
		PBS			PFFs						pS129/GAPDH
		WT	CYP46A1 +/-	CYP46A1 -/-	WT	CYP46A1 +/-	CYP46A1 -/-				PBS			PFFs
		8560	8915	9235	5135	6390	6940				WT	CYP46A1 +/-	CYP46A1 -/-	WT	CYP46A1 +/-	CYP46A1 -/-
		8785	9135	9095	5165	6620	7125				0.00243566	0.00425113	0.00421532	2.17467	0.946199	0.61403
		8945	8975	8870	4495	6095	7145				0.00435447	0.00631327	0.00263122	2.25267	1.30266	0.622945
		9195	9155	8915	3890	6275	7160				0.00526312	0.00734212	0.00176324	2.20087	1.29847	0.505887
		9035	9305	9295	4515	6535	7465				0.00163712	0.00526147	0.00272343	2.53085	1.44144	0.635059
		8445	8995	9235	5220	6155	7190				0.007623	0.00142533	0.00162734	2.4706	1.44603	0.634005
											0.00652311	0.00241533	0.00337641	2.52167	1.36183	0.636684
		contralateral									TH/GAPDH
		PBS			PFFs						PBS			PFFs
		WT	CYP46A1 +/-	CYP46A1 -/-	WT	CYP46A1 +/-	CYP46A1 -/-				WT	CYP46A1 +/-	CYP46A1 -/-	WT	CYP46A1 +/-	CYP46A1 -/-
		8715	8685	8745	5965	6885	7835				1.93029	1.55962	1.94192	0.483833	0.671096	1.00985
		9105	8965	9045	6525	7075	7955				1.82908	1.78725	1.80258	0.321905	0.810787	1.03602
		8835	9115	9060	6160	6955	8090				1.94666	1.63085	1.90471	0.483484	0.902813	1.18872
		8955	9215	8710	6045	7310	8615				1.74556	1.8417	2.112	0.384102	0.912906	1.21793
		9010	9035	9245	6505	6995	8125				1.80951	1.87811	1.98061	0.551042	0.898441	1.17745
		9170	9335	9005	5885	7010	7995				1.73212	1.73595	2.06802	0.388718	0.866317	1.21731
	Fig.2-C
		ipsilateral
		PBS			PFFs
		WT	CYP46A1 +/-	CYP46A1 -/-	WT	CYP46A1 +/-	CYP46A1 -/-			Fig.2-E
		1.73	1.59	1.71	0.82	0.93	1.32				DA level
		1.88	1.81	1.73	0.57	1.02	1.29				PBS			PFFs
		1.83	1.84	1.64	0.66	1.09	1.23				WT	CYP46A1 +/-	CYP46A1 -/-	WT	CYP46A1 +/-	CYP46A1 -/-
		1.74	1.89	1.85	0.58	1.04	1.34				0.792355	1.14481	0.860604	0.27912	0.613877	0.843
		1.69	1.75	1.83	0.81	1.07	1.33				0.835	0.826883	0.784351	0.287699	0.499085	0.818335
		1.63	1.77	1.63	0.59	1.12	1.46				1.37265	0.92664	1.40567	0.329118	0.598043	0.843
														0.399546	0.491733	0.799946
		contralateral												0.203345	0.716219	0.776541
		PBS			PFFs									0.209595	0.629876
		WT	CYP46A1 +/-	CYP46A1 -/-	WT	CYP46A1 +/-	CYP46A1 -/-
		1.61	1.71	1.83	0.92	1.16	1.51
		1.63	1.67	1.64	0.83	1.21	1.43
		1.75	1.86	1.68	0.81	1.33	1.42				DOPAC level
		1.84	1.84	1.69	0.74	1.24	1.39				PBS			PFFs
		1.79	1.83	1.75	0.73	1.29	1.55				WT	CYP46A1 +/-	CYP46A1 -/-	WT	CYP46A1 +/-	CYP46A1 -/-
		1.77	1.76	1.84	0.77	1.25	1.61				0.827486	1.22813	0.928069	0.355634	0.521326	1.24208
											0.586409	0.688322	0.654358	0.255815	0.683746	0.648001
											1.58611	0.650011	1.12155	0.181287	0.613153	0.77633
														0.095686	0.630012	1.09548
														0.025151	0.683746	0.898223
														0.048209	0.630012
										Fig.2-F
											Grip test
											PBS			PFFs
											WT	CYP46A1 +/-	CYP46A1 -/-	WT	CYP46A1 +/-	CYP46A1 -/-
											289	271	300	141	189	234
											291	277	289	173	193	256
											300	300	300	186	204	245
											278	283	281	156	218	278
											300	287	284	147	214	273
											291	293	300	149	200	264
											299	286	286	160	179	266
											300	288	267	163	193	234
											267	300	259	171	224	201
											286	256	268	142	216	171
											Rotard
											PBS			PFFs
											WT	CYP46A1 +/-	CYP46A1 -/-	WT	CYP46A1 +/-	CYP46A1 -/-
											291	289	299	144	177	245
											300	288	300	143	183	231
											300	300	281	125	192	230
											251	300	291	165	201	253
											263	250	300	123	204	219
											266	268	256	142	167	228
											273	275	248	129	188	225
											277	276	257	137	194	234
											288	269	255	155	193	248
											291	273	300	169	203	244
											Balance test
											PBS			PFFs
											WT	CYP46A1 +/-	CYP46A1 -/-	WT	CYP46A1 +/-	CYP46A1 -/-
											6	4	7	15	15	12
											5	5	5	17	14	13
											6	4	6	19	17	11
											7	6	4	25	18	9
											4	7	6	23	12	7
											6	9	5	17	15	12
											5	4	9	26	16	15
											9	5	10	18	13	14
											10	7	11	19	23	11
											6	8	5	24	17	16
											Pole test
											PBS			PFFs
											WT	CYP46A1 +/-	CYP46A1 -/-	WT	CYP46A1 +/-	CYP46A1 -/-
											11	9	10	18	14	11
											13	9	12	19	14	15
											14	10	11	24	16	14
											9	11	10	27	17	13
											10	12	9	23	15	17
											11	10	10	19	14	11
											13	9	10	22	15	9
											12	10	9	23	19	12
											11	11	11	18	20	13
											14	14	12	19	14	15

## Sheet: Fig.3
Data for Fig.3
	Fig.3-A							Fig.3-B
		pS129							pS129/GAPDH
			CYP46A1	-	-	+				CYP46A1	-	-	+
			PFFs	-	+	+				PFFs	-	+	+
				0.003	31.923	232.896					0.002731	0.873531	1.12787
				0.002	68.476	236.051					0.001923	0.809981	1.12677
				0.001	47.511	239.739					0.00392	0.809981	1.3439
				0.003	74.819	242.593					0.001523	0.807619	1.36772
				0.002	89.373	246.493					0.001872	0.805248	1.24797
				0.001	80.179	236.051					0.001125	0.854564	1.16694
		inclusions
			CYP46A1	-	-	+
			PFFs	-	+	+			CYP46A1/GADPH
				0.002	46.324	235.535				CYP46A1	-	-	+
				0.001	91.189	222.777				PFFs	-	+	+
				0.001	101.222	211.443					0.031297	0.044011	0.783891
				0.003	85.624	199.714					0.032513	0.046742	0.924952
				0.007	78.041	187.375					0.032555	0.04766	0.77249
				0.001	69.752	172.128					0.047274	0.046306	0.872726
											0.039016	0.046389	0.85215
	Fig.3-D										0.033909	0.053957	0.822051
			PFFs	-	-	+	+
			CYP46A1	-	+	-	+
				0.005	0.002	95.081	93.282
				0.001	0.003	84.72	139.375
				0.002	0.004	92.918	130.225
				0.003	0.005	109.607	143.067
				0.005	0.002	85.117	157.749
				0.001	0.004	91.693	166.895
	Fig.3-F
			WT		CYP46A1 KO
			PBS	PFFs	PBS	PFFs
			0.003	61.056	0.002	14.106
			0.001	72.21	0.003	25.735
			0.005	81.221	0.002	44.868
			0.004	88.154	0.001	25.735
			0.002	91.751	0.002	17.731
			0.001	94.12	0.004	47.915
	Fig.3-G
			ThT fluoresecence
		Times/h	PBS							a-syn							a-syn + 24-OHC							a-syn + 25-OHC
		0	209913	211954	213808	211085	213539	209224	229670	306610	300273	318012	328225	336861	342040	347281	319706	303763	315675	311925	313357	309404	308085	231783	287615	299872	301245	291173	290189	312547
		2	195734	200096	200782	204829	206628	210903	218733	521557	552219	558376	532038	517428	516251	514427	479112	507494	551839	539370	505721	464352	452841	312632	345167	290678	340911	301657	332651	514427
		5	249815	241066	243836	241319	246659	257644	263747	275530	280196	284060	296967	307055	306968	309583	346574	358173	352228	353317	350262	349475	346430	265481	354710	294631	296967	293610	318270	309583
		24	346140	355343	354680	354984	338937	345372	342115	322375	321512	321468	318866	318453	323896	325662	310135	314963	306262	305340	305064	300050	297973	347762	301673	346182	307842	335623	301982	325662
		27	258661	257053	250434	251115	254498	252617	254437	330415	345700	378978	435876	575573	761374	867897	332498	354978	346319	359626	362077	382397	399135	309782	356721	389352	356721	389273	390271	867897
		30	278345	282318	275779	279020	276479	274196	276029	306368	300509	315718	335433	363911	378244	390589	386649	405563	440605	477172	503381	517709	542178	337562	345621	308931	325631	347831	389364	390589
		33	269660	275061	271835	269536	266864	265088	265832	489085	499667	500188	489439	488996	484121	479057	884767	909438	909540	909018	901364	906708	869177	387921	453612	356891	398246	401562	367451	479057
		36	274014	268937	271708	270729	275309	269166	269187	429266	410009	408528	410855	409880	409998	421648	918470	1034066	1030799	1041317	1027000	1014942	971137	409673	434562	456321	400936	428990	426733	463721
		39	260430	260461	265369	262036	282006	258976	271654	852050	881336	879089	879264	886167	870304	862028	2900069	2913609	2894032	2868442	2854814	2835530	1839557	783462	809243	809980	860451	893562	890645	856342
		42	220408	221014	220515	221405	220245	223407	221477	921337	1039026	1179108	1280522	1407105	1456026	1441033	4053862	4060344	4871983	5463870	4065488	3937774	3668302	935620	924564	998740	1103628	897640	1256203	983456
		45	234173	229090	231469	230949	234539	235528	240194	1519519	1571698	1447813	1377501	1266680	1215104	1163682	4041630	4072090	4960334	4701424	4522583	4519388	5780361	1694670	1789302	1893560	1294670	1789345	1735680	1645820
		48	239339	267694	239193	257415	239473	240438	240415	2105509	2204330	2104695	1962356	1809188	1728648	1633286	5049713	5541726	4793562	5055330	4101162	5197662	4304127	1784560	1946720	1936756	1783456	1977820	1567390	1526589
		51	246946	237689	229150	237386	240245	237714	242416	1955778	2006925	1937077	1877253	1777793	1711065	1680376	5214384	4626831	5149059	5103542	4998672	4775707	4620360	2409410	2673050	2018756	1902563	1877344	2304566	2019835
		54	237836	210752	216709	219336	223002	224487	229872	1933016	1946797	1847828	1961229	198249	2097383	1991617	4406966	4583634	5080609	4652162	4886174	4941972	5122924	2567890	2645890	2017865	2789460	2256780	2781055	2456245
	Fig.3-I
			PBS	a-syn PFFs	24-OHC PFFs
			15.511	47.048	219.61
			15.477	80.528	226.225
			24.457	109.735	229.622
			15.511	119.821	232.643
			9.177	94.242	236.084
			18.516	60.4	238.446
	Fig.3-J
			PBS	a-syn PFFs	24-OHC PFFs
			108.094	83.5269	58.446
			95.5818	87.5262	72.729
			109.865	78.4993	67.0158
			95.2961	77.8137	62.9594
			89.2973	84.4411	65.816
			101.866	74.3287	61.5883
			Vehicle	24-OHC
			83.3147	105.899
			113.521	101.947
			102.088	76.6806
			99.406	110.204
			105.934	100.076
			95.736	80.7034

## Sheet: Fig.4
Data for Fig.4
	Fig.4-F								Fig.4-G
		ipsilateral								pS129/GAPDH
			PBS	a-syn PFFs	24-OHC PFFs					PBS	a-syn PFFs	24-OHC PFFs
			8925	5605	3090					0.003535	0.592682	1.75196
			8295	5060	3365					0.002963	0.770588	1.75941
			8505	5355	2955					0.002963	0.395633	1.73747
			8525	4855	2890					0.006567	0.539625	1.74314
			8660	4825	2495					0.003698	0.30362	1.69991
			7810	5015	3030					0.003416	0.425841	1.56974
		contralateral								TH/GAPDH
			PBS	a-syn PFFs	24-OHC PFFs					PBS	a-syn PFFs	24-OHC PFFs
			9455	6355	4870					1.19933	0.960848	0.528898
			8860	6770	4505					1.33306	0.86939	0.38827
			8360	6585	4965					1.61615	0.959314	0.226353
			8595	6455	5160					1.46042	0.870622	0.388145
			8845	6595	5375					1.60401	0.959746	0.226328
			7990	6085	5030					1.46451	0.870475	0.38827
	Fig.4-H
		Grip						Rotard
			PBS	a-syn PFFs	24-OHC PFFs				PBS	a-syn PFFs	24-OHC PFFs
			283	172	93				217	156	75
			197	166	103				271	149	91
			281	160	143				264	189	90
			289	151	133				265	155	110
			277	159	123				277	162	102
			291	229	99				231	201	78
			300	245	90				259	182	77
			287	191	89				271	177	82
			269	182	141				283	149	152
			279	142	117				259	139	107
			241	127	106				247	163	128
			271	177	127				265	188	65
			269	167	100				288	191	67
		Balance test						Pole test
			PBS	a-syn PFFs	24-OHC PFFs				PBS	a-syn PFFs	24-OHC PFFs
			6	8	15				7	17	23
			6	9	13				9	18	26
			5	7	11				8	19	23
			5	9	11				13	14	19
			6	12	12				12	13	19
			7	11	13				11	15	25
			7	10	12				7	16	24
			8	7	11				8	17	26
			4	8	11				12	17	19
			11	7	14				13	12	16
			4	9	15				11	17	18
			6	7	16				13	18	22

## Sheet: Fig.5
Data for Fig. 5
	Fig.5-A							Fig.5-E
		pS129							TMRE
		PFFs	-	-	+	+			PFFs	-	-	+	+
		24-OHC	-	+	-	+			24-OHC	-	+	-	+
			0.001	0.002	55.573	91.131				156.326	93.91	73.546	32.245
			0.002	0.001	70.89	102.847				98.178	92.242	66.901	27.755
			0.003	0.005	60.857	140.092				123.421	84.67	77.819	29.289
			0.004	0.007	51.121	148.485				99.451	87.923	80.127	24.413
			0.002	0.003	51.121	152.775				83.21	90.342	56.892	33.606
			0.003	0.002	76.697	160.317				105.768	81.243	73.012	35.427
		inclusion							Fluo-4am
		PFFs	-	-	+	+			PFFs	-	-	+	+
		24-OHC	-	+	-	+			24-OHC	-	+	-	+
			0.005	0.009	67.552	98.329				6.718	39.234	42.189	80.345
			0.001	0.003	56.116	165.474				9.013	28.783	49.017	82.102
			0.002	0.001	65.863	130.354				13.109	30.457	31.267	83.226
			0.003	0.003	77.612	122.689				13.77	26.341	29.182	78.594
			0.004	0.002	84.279	119.412				14.924	19.367	31.481	77.221
			0.008	0.001	89.575	101.94				11.516	24.563	26.911	79.219
	Fig.5-B							Fig.5-F
		pS129/GAPDH
		PFFs	-	-	+	+			Times/min	PBS + Vehicle					PBS + 24-OHC					PFFs + vehicle					PFFs + 24-OHC
		24-OHC	-	+	-	+			0	0.161	0.193	0.192	0.189	0.196	0.169	0.186	0.199	0.178	0.201	0.179	0.196	0.184	0.195	0.189	0.174	0.194	0.193	0.165	0.183
			0.000795	0.006022	0.484648	1.07038			5	0.471	0.374	0.412	0.409	0.395	0.356	0.371	0.362	0.302	0.323	0.301	0.281	0.303	0.309	0.365	0.251	0.26	0.218	0.274	0.241
			0.000947	0.004179	0.750877	1.06961			10	0.879	0.881	0.862	0.853	0.859	0.672	0.593	0.599	0.633	0.694	0.563	0.528	0.501	0.522	0.536	0.329	0.334	0.321	0.345	0.339
			0.0005233	0.003308	0.647759	1.17138
			0.005291	0.00683	0.823532	1.55965
			0.004747	0.004696	0.591201	1.67271
	Fig.5-C
		pS129/GAPDH
		PFFs	-	-	+	+
		24-OHC	-	+	-	+
			0.001	0.003	101.775	154.879
			0.002	0.008	89.477	101.41
			0.003	0.005	73.885	115.844
			0.004	0.006	96.346	160.461
			0.001	0.004	91.254	172.044
			0.003	0.006

## Sheet: Fig.6
Data for Fig.6
		Fig.6-E							Fig.6-G
			ipsilateral							Grip
				PBS		a-syn PFFs					PBS		a-syn PFFs
				Vehicle	24-OHC	Vehicle	24-OHC				Vehicle	24-OHC	Vehicle	24-OHC
				8785	7245	5355	3265				293	265	156	98
				9005	8065	5595	2955				278	270	172	79
				8460	7365	5905	3090				300	281	134	77
				8690	8385	5085	2655				300	277	139	91
				8440	8215	5870	2490				291	260	166	93
				8745	5475	4890	2370				283	250	171	79
											284	280	173	73
			contralateral								263	298	170	85
				PBS		a-syn PFFs					259	300	183	87
				Vehicle	24-OHC	Vehicle	24-OHC				278	288	204	89
				9160	8923	6835	4885
				9365	8345	7105	4675			Rotard
				8965	8466	6955	4085				PBS		a-syn PFFs
				8885	8465	6465	5070				Vehicle	24-OHC	Vehicle	24-OHC
				8465	7855	7265	5615				289	261	149	71
				8480	8055	6095	5225				299	255	157	95
											271	272	167	70
											267	250	151	83
											283	276	201	82
		Fig.6-F									284	250	181	96
			pS129/GAPDH								279	278	141	104
				PBS		a-syn PFFs					260	255	132	59
				Vehicle	24-OHC	Vehicle	24-OHC				281	277	147	78
				0.013454	0.016035	1.09872	2.10242				238	269	123	77
				0.015613	0.018023	1.11817	2.20238
				0.018826	0.014903	1.03622	2.19069			Balance test
				0.015995	0.017891	0.474684	1.42942				PBS		a-syn PFFs
				0.017259	0.018167	0.508702	1.35656				Vehicle	24-OHC	Vehicle	24-OHC
				0.014718	0.016232	0.907688	1.89044				5	7	12	14
											4	6	9	15
											5	4	11	17
											6	5	14	14
											7	6	13	15
											8	7	10	11
											5	6	9	16
											6	5	9	15
											4	7	11	13
											6	8	14	12
										Pole test
											PBS		a-syn PFFs
											Vehicle	24-OHC	Vehicle	24-OHC
											9	11	15	23
											9	12	16	22
											12	10	17	24
											11	9	13	25
											13	8	14	18
											9	12	15	17
											8	11	16	15
											12	13	13	23
											13	11	17	21
											10	12	14	20

## Sheet: Fig.7
Data for Fig.7
	Fig.7-A							Fig.7-D
		XBP1/GAPDH							XBP1/GAPDH
			PBS		a-syn PFFs					PBS		a-syn PFFs
			Vehicle	24-OHC	Vehicle	24-OHC				Vehicle	24-OHC	Vehicle	24-OHC
			0.325356	0.501124	0.628188	0.823588				0.202268	0.516371	0.544204	0.992887
			0.300097	0.610023	0.554014	0.856509				0.18972	0.565261	0.529135	0.83815
			0.249114	0.470098	0.654283	0.903586				0.190835	0.440043	0.70402	1.06089
			0.226058	0.423573	0.542039	0.866227				0.234514	0.624749	0.511021	1.08399
			0.207654	0.534627	0.493196	0.952051				0.143211	0.633586	0.526324	1.13078
			0.225168	0.447265	0.46442	0.949049				0.17034	0.624506	0.569141	1.12928
		LAG3/GAPDH							XBP1/GAPDH
			PBS		a-syn PFFs					PBS		a-syn PFFs
			Vehicle	24-OHC	Vehicle	24-OHC				Vehicle	24-OHC	Vehicle	24-OHC
			0.60784	0.853632	1.18558	1.47579				0.204873	0.555909	0.686299	0.783404
			0.439119	0.725364	1.0231	1.70572				0.208818	0.634439	0.705117	0.789814
			0.38563	0.699253	0.844235	1.73283				0.221038	0.700072	0.704236	0.783066
			0.386039	0.935263	0.783059	1.6625				0.146828	0.652263	0.649152	0.813701
			0.344501	0.893647	0.86054	1.69703				0.122378	0.537757	0.613766	0.828245
			0.346245	0.882403	0.85647	1.69029				0.208818	0.650417	0.648627	0.818527
	Fig.7-B
		XBP1/GAPDH
			PBS			PFFs
			WT	CYP46A1 +/-	CYP46A1 -/-	WT	CYP46A1 +/-	CYP46A1 -/-
			0.558403	0.112367	0.124537	0.966875	0.188123	0.188514		Fig.7-E
			0.632103	0.145263	0.105362	0.825354	0.191675	0.141551			pS129/GAPDH
			0.635331	0.152346	0.092453	0.923953	0.192411	0.196622				PFFs
			0.678335	0.145234	0.192536	0.790694	0.192411	0.174832				DMSO		24-OHC
			0.709937	0.102536	0.123745	0.968626	0.178893	0.143904				Vehicle	Toyo	Vehicle	Toyo
			0.763905	0.11653	0.092353	1.01006	0.189153	0.110382				0.534	0.273	1.217	0.345
												0.617	0.201	1.023	0.417
		LAG3/GAPDH										0.703	0.352	1.056	0.345
			PBS			PFFs						0.668	0.302	1.189	0.299
			WT	CYP46A1 +/-	CYP46A1 -/-	WT	CYP46A1 +/-	CYP46A1 -/-				0.598	0.246	1.231	0.336
			0.349911	0.093452	0.03562	0.362435	0.222258	0.15213				0.763	0.319	1.053	0.405
			0.35371	0.07534	0.056323	0.358554	0.225382	0.154313
			0.393085	0.092453	0.063742	0.54346	0.208534	0.154087			LAG3/GAPDH
			0.349586	0.083562	0.053642	0.559968	0.190126	0.182502				PFFs
			0.369956	0.063452	0.073564	0.621556	0.193039	0.147101				DMSO		24-OHC
			0.304045	0.073564	0.034642	0.502432	0.186862	0.146952				Vehicle	Toyo	Vehicle	Toyo
												0.468953	0.411217	0.818874	0.388445
												0.507947	0.351054	0.796083	0.381304
	Fig.7-C											0.538609	0.353331	0.778324	0.371774
			PBS		a-syn PFFs							0.578521	0.3003	0.774941	0.370724
			Vehicle	24-OHC	Vehicle	24-OHC						0.573236	0.298866	0.750754	0.371502
			14.502	43.789	36.535	89.949						0.579421	0.297854	0.763087	0.393375
			14.502	31.563	50.25	107.25
			28.264	41.03	35.696	98.122
			27.759	66.342	47.476	121.11
			23.324	54.067	30.4	101.196
			34.493	45.778	43.15	105.474

## Sheet: Fig.8
		Data for Fig.8
		Fig.8-A						Fig.8-D
									C1:pS129
			DMSO		24-OHC					DMSO			24-OHC
			Vehicle	Toyo	Vehicle	Toyo				Vehicle	Toyo	LAG3 antibody	Vehicle	Toyo	LAG3 antibody
			81.108	38.461	203.243	57.42				52.485	47.863	18.265	83.948	83.163	40.981
			72.945	31.849	161.275	43.676				65.25	32.75	24.49	103.935	67.652	49.04
			74.585	34.529	180.53	32.962				79.315	36.858	21.941	96.418	83.071	57.211
			64.241	45.47	187.276	62.743				62.567	49.11	24.925	106.495	97.2	65.822
			76.798	51.098	173.853	74.827				53.888	36.429	17.49	114.154	75.382	60.574
			79.713	43.654	185.993	57.42				86.44	37.919	13.31	122.95	68.223	53.744
		Fig.8-B							C2:pS129
			DMSO		24-OHC					DMSO			24-OHC
			Vehicle	LAG3 antibody	Vehicle	LAG3 antibody				Vehicle	Toyo	LAG3 antibody	Vehicle	Toyo	LAG3 antibody
			78.173	28.876	175.414	49.448				93.564	36.429	17.046	108.266	77.84	40.981
			66.277	24.304	183.913	82.611				88.461	41.192	8.403	91.29	85.174	36.373
			72.847	30.965	194.144	58.577				83.626	36.623	21.05	104.729	91.717	40.981
			75.905	35.288	209.056	49.448				62.567	28.75	11.357	114.403	70.617	47.179
			87.12	21.363	176.848	43.085				42.538	45.713	21.051	109.865	89.333	55.307
			67.527	28.876	158.093	33.998				53.888	33.413	25.502	103.823	93.071	60.574

## Sheet: Supplementary Fig.1
Data for Supplementary Fig.1
	Supplementary Fig.1
		CYP46A1/GAPDH
			6m	9m	12m	15m
			0.281	0.227	0.992	1.271
			0.274	0.134	1.003	0.967
			0.19	0.102	0.867	1.172
			0.223	0.252	0.916	1.062
			0.177	0.286	1.142	0.928
			0.153	0.191	0.892	0.922

## Sheet: Supplementary Fig.2
Data for Supplementary Fig.2
	Supplementary Fig.2-A
		CYP46A1/GAPDH
			WT	CYP46A1 +/-	CYP46A1 -/-
			1.09846	1.04653	0.027693
			1.21646	0.805017	0.033071
			0.996659	0.624347	0.033816
			1.23059	0.778556	0.026858
			1.47519	0.656987	0.029423
			1.31167	0.520399	0.034453
	Supplementary Fig.2-B
			PBS			PFFs
			WT	CYP46A1 +/-	CYP46A1 -/-	WT	CYP46A1 +/-	CYP46A1 -/-
			81	47.9	48.3	106.5	44.3	41.6
			68	47.4	41.1	100.2	43.4	41.1
			68	42	23	89.1	96.7	36
			63.1	35.4	19.7	85.9	42.9	43.4
			63.1	34		90.4	42.5	49.2
			60.4	33.4			78.8	47.9
							95.8
							81.4
							86.8
	Supplementary Fig.2-C
			PBS			PFFs
			WT	CYP46A1 +/-	CYP46A1 -/-	WT	CYP46A1 +/-	CYP46A1 -/-
			10.28	7.27	4.22	11.35	7.73	5.32
			10.24	7.05	4.11	11.25	7.35	5.08
			9.96	7.02	4	10.61	7.32	4.67
			9.94	6.91	3.71	9.81	5.72	4.61
			9.81	6.45		9.36	5.7	4.6
			8.73			9.08	5.61

[truncated: 4 more sheets: Supplementary Fig.3, Supplementary Fig.4, Supplementary Fig.7, Supplementary Fig.9]
